# Supplementary material for: Leveraging dynamic stability to infer regulation in protein-protein interaction networks: A study of infectious vulnerability in COPD
Source: PLoS One. 2025 Sep 5;20(9):e0326062. doi: 10.1371/journal.pone.0326062 (PMC12412946; doi:10.1371/journal.pone.0326062)
Supplement: S3 File — (XLSX) [file pone.0326062.s004.xlsx]

## Sheet: Relations
index	source	target	polarity	certainty
0	P04040	P00441	-99	-1
1	P00441	P04040	-99	-1
2	P04040	P32119	-99	-1
3	P32119	P04040	-99	-1
4	P04040	P30046	-99	-1
5	P30046	P04040	-99	-1
6	P04040	Q06830	-99	-1
7	Q06830	P04040	-99	-1
8	P04040	Q9UEW3	-99	-1
9	Q9UEW3	P04040	-99	-1
10	P04040	Q13228	-99	-1
11	Q13228	P04040	-99	-1
12	P04040	P13716	-99	-1
13	P13716	P04040	-99	-1
14	P01700	Q08188	-99	-1
15	Q08188	P01700	-99	-1
16	P01700	P30046	-99	-1
17	P30046	P01700	-99	-1
18	P01700	Q9UEW3	-99	-1
19	Q9UEW3	P01700	-99	-1
20	P01700	Q9BYQ6	-99	-1
21	Q9BYQ6	P01700	-99	-1
22	P01700	Q9HBR0	-99	-1
23	Q9HBR0	P01700	-99	-1
24	Q43493	Q15195	-99	-1
25	Q15195	Q43493	-99	-1
26	Q43493	P30046	-99	-1
27	P30046	Q43493	-99	-1
28	Q43493	Q99497	-99	-1
29	Q99497	Q43493	-99	-1
30	Q43493	Q9BYQ6	-99	-1
31	Q9BYQ6	Q43493	-99	-1
32	Q43493	Q9HBR0	-99	-1
33	Q9HBR0	Q43493	-99	-1
34	Q43493	Q08188	-99	-1
35	Q08188	Q43493	-99	-1
36	P00441	P32119	-99	-1
37	P32119	P00441	-99	-1
38	P00441	P30046	-99	-1
39	P30046	P00441	-99	-1
40	P00441	Q15195	-99	-1
41	Q15195	P00441	-99	-1
42	P00441	Q06830	-99	-1
43	Q06830	P00441	-99	-1
44	P00441	Q13228	-99	-1
45	Q13228	P00441	-99	-1
46	P00441	P13716	-99	-1
47	P13716	P00441	-99	-1
48	Q99497	Q9HBR0	-99	-1
49	Q9HBR0	Q99497	-99	-1

## Sheet: SS_Constraints
index	node	C3	C11
0	Q43493	0	1
1	P00441	1	1
2	P01700	-99	1
3	P04040	0	2
4	P13716	0	2
5	P30046	2	0
6	P32119	1	1
7	Q06830	1	1
8	Q08188	1	1
9	Q13228	1	1
10	Q15195	2	1
11	Q99497	0	0
12	Q9BYQ6	1	1
13	Q9HBR0	1	2
14	Q9UEW3	1	1

## Sheet: MI
Source	Target	Ml
P04040	P00441	0.106845
P04040	P32119	0.292452
P04040	P30046	0.114546
P04040	Q06830	0.163157
P04040	Q9UEW3	0.185299
P04040	Q13228	0.253163
P04040	P13716	0.123858
P01700	Q08188	0.12878
P01700	P30046	0.170823
P01700	Q9UEW3	0.128896
P01700	Q9BYQ6	0.12818
P01700	Q9HBR0	0.113044
Q43493	Q15195	0.177087
Q43493	P30046	0.146786
Q43493	Q99497	0.289158
Q43493	Q9BYQ6	0.109068
Q43493	Q9HBR0	0.164711
Q43493	Q08188	0.1338
P00441	P32119	0.190244
P00441	P30046	0.151659
P00441	Q15195	0.177602
P00441	Q06830	0.135883
P00441	Q13228	0.178002
P00441	P13716	0.162643
Q99497	Q9HBR0	0.53671

## Sheet: SS_Constraints_all
index	node	C3	C11	MUSE on C3 C11 change C11 only	C11
0	Q43493	0	1		-99
1	P00441	1	1		-99
2	P01700	0	1		-99
3	P04040	0	2		-99
4	P13716	0	2		-99
5	P30046	2	0		-99
6	P32119	1	1		-99
7	Q06830	1	1		1
8	Q08188	1	1		1
9	Q13228	1	1		1
10	Q15195	2	1		1
11	Q99497	0	0		-99
12	Q9BYQ6	1	1		1
13	Q9HBR0	1	2		-99
14	Q9UEW3	1	1		1
